# Supplementary material for: Predictive Modeling of Channel Catfish Under Varying Temperatures: Quality Dynamics and Warning Thresholds
Source: Foods. 2026 Apr 30;15(9):1557. doi: 10.3390/foods15091557 (PMC13163288; doi:10.3390/foods15091557)
Supplement: Supplementary file 1 [file foods-15-01557-s001.zip]

Archive with 1 entries (1 files):
- foods-4161716-supplementary.pdf
